# Supplementary material for: Association of Adverse Childhood Experiences with Heart Conditions in Children: Insight from the 2019–2020 National Survey of Children’s Health
Source: Children (Basel). 2023 Mar 1;10(3):486. doi: 10.3390/children10030486 (PMC10047196; doi:10.3390/children10030486)
Supplement: Supplementary file 1 [file children-10-00486-s001.zip]

Archive with 1 entries (1 files):
- children-2105420-supplementary.pdf
